# Supplementary material for: Zoledronic Acid Abrogates Restraint Stress-Induced Macrophage Infiltration, PDGF-AA Expression, and Ovarian Cancer Growth
Source: Cancers (Basel). 2020 Sep 18;12(9):2671. doi: 10.3390/cancers12092671 (PMC7563308; doi:10.3390/cancers12092671)
Supplement: Supplementary file 1 [file cancers-12-02671-s001.zip]

Archive with 1 entries (1 files):
- cancers-943515.xlsx
