# Supplementary material for: Zoledronic Acid Abrogates Restraint Stress-Induced Macrophage Infiltration, PDGF-AA Expression, and Ovarian Cancer Growth
Source: Cancers (Basel). 2020 Sep 18;12(9):2671. doi: 10.3390/cancers12092671 (PMC7563308; doi:10.3390/cancers12092671)
Supplement: Supplementary file 1 [file cancers-12-02671-s001.zip › cancers-943515.xlsx]

## Sheet: Table S1
Table S1: Significantly upregulated cytokines in 24 h Epi- or NE-treated SKOV3ip1 monocultures (adjusted for untreated monocultures).
Epi-24h	p value	Difference vs Control	NE-24h	p value	Difference vs Control
RAGE	0.00129546	1350.5	IL-3	0.000775432	5117.36
FGF-19	0.00261475	900.92	IL-2	0.00125437	5111.78
IP-10	0.00332509	1435.63	IL-33	0.00126585	5539.84
MMP-9	0.00402668	1396.41	Kallikrein 3	0.00144082	5064.52
Complement Factor D	0.00524661	914.465	Angiopoietin-2	0.00170658	3816.84
VCAM-1	0.00604218	1249.91	IL-16	0.00174323	5154.39
IGFBP-3	0.00608285	1080.33	Relaxin-2	0.00176321	6209.49
IL-12 p70	0.00620216	1046.28	FGF-19	0.00179457	4646.92
CD31	0.00861535	1224.97	TFF3	0.00258174	5936.06
BAFF	0.00892421	1044.81	Angiogenin	0.00301961	3340.23
Relaxin-2	0.00909402	1705.53	CD31	0.00310764	5940.81
TFF3	0.00912409	1239.77	VCAM-1	0.00311379	6662.52
PDGF-AB/BB	0.00942653	1239.23	RAGE	0.00357758	5820.04
IL-16	0.00943463	1451.37	SDF-1alpha	0.00390391	6174.69
IL-13	0.0099771	899.655	MIP-3alpha	0.00396134	5744.79
IL-33	0.0117141	1026.77	CD14	0.00401593	3503.12
SDF-1alpha	0.011768	1785.21	RANTES	0.00414287	5981.08
RBP-4	0.0118916	1414.4	Endoglin	0.00417712	3361.77
Resistin	0.0136737	1726.61	IGFBP-3	0.00463407	6077.18
Endoglin	0.0145839	1359.33	MCP-3	0.00472301	5235.66
FGF-7	0.0146249	907.34	Adiponectin	0.00524452	3022.66
RANTES	0.0146379	1308.9	IL-10	0.00530377	4405.97
IL-2	0.0151296	1476.18	IL-13	0.0054446	5640.05
TIM-3	0.0160516	1259.79	IL-24	0.00554098	5101.11
PF4	0.0162649	1251.85	TNF-alpha	0.00577803	6604.76
IL-27	0.0171629	1273.71	ENA-78	0.00628258	3342.88
IL-3	0.0171719	1464.98	PF4	0.00655577	5879.46
MCP-1	0.0172485	1256.22	Complement Factor D	0.00674091	3744.28
FGF basic	0.0178623	1100.32	PDGF-AB/BB	0.0069691	5826.53
IL-22	0.0179995	1501.36	Vitamin D BP	0.00715693	5407.66
Vitamin D BP	0.0184183	1961.07	Resistin	0.00723236	6257.84
Cystatin C	0.0185427	1063.18	BAFF	0.00835357	3758.47
MIP-3alpha	0.0191425	1438.62	MIP-1alpha/MIP-1beta	0.00843219	5667.24
MIG	0.0200975	1139.61	Flt-3 Ligand	0.00855068	4524.34
Complement Component C5/C5a	0.0207436	1462.73	Complement Component C5/C5a	0.00930078	3455.32
IL-1ra	0.0211205	1478.87	ST2	0.00979628	5065.81
Adiponectin	0.0211411	1480.98	IGFBP-2	0.00998931	4799.77
VEGF	0.0219664	19492.5	MIP-3beta	0.0100523	5878.44
HGF	0.0221919	1514.21	EGF	0.0103513	4293.77
Dkk-1	0.0234742	1019.33	IL-34	0.0110597	5327.59
Angiopoietin-2	0.0246348	1151.86	FGF-7	0.0110638	4656.89
TNF-alpha	0.0251805	1368.41	SHBG	0.0111197	5066.31
ENA-78	0.0261753	1503.38	TfR	0.011268	6203.63
MIP-3beta	0.0264503	1336.79	IL-17A	0.0113413	5254.19
TfR	0.0270334	1282.21	IL-1ra	0.0118542	5102.54
Growth Hormone	0.0278176	1492.9	C-Reactive Protein	0.0118609	3713.41
IL-10	0.0278394	1205.37	IL-18 BPa	0.0123632	5353.42
MIP-1alpha/MIP-1beta	0.0286828	1395.01	Leptin	0.0123959	3949.44
Flt-3 Ligand	0.0306206	972.09	RBP-4	0.0128045	6197.69
IL-24	0.0306309	1496.94	IL-31	0.0130163	5386.34
Leptin	0.0345631	2186.24	IL-23	0.0132875	4852.7
BDNF	0.0348015	1217.22	BDNF	0.0135588	3713.04
IGFBP-2	0.0353788	970.765	HGF	0.0136963	4150.02
Cripto-1	0.0374957	885.32	IL-22	0.0138357	4323.48
SHBG	0.0409666	2340.79	MIG	0.0146744	5788.17
Osteopontin	0.0430542	26360.1	MMP-9	0.0153703	5887.98
GDF-15	0.043369	20946.6	IL-12 p70	0.0157784	5374.19
IL-11	0.0447842	1089.09	IL-32	0.0159744	5460.38
IL-6	0.0466156	2061.93	M-CSF	0.0162784	5376.81
IL-34	0.0466268	1278.27	IL-6	0.0166082	6298.49
IL-23	0.0472257	1647.76	IL-19	0.0166643	3890.24
IL-18 BPa	0.0481273	1437.43	IL-15	0.0166808	5376.2
IL-32	0.0493638	1244.9	TGF-alpha	0.0170267	6398.68
			MCP-1	0.0171326	5417.93
			Cystatin C	0.0173602	4490.1
			FGF basic	0.017364	3809
			G-CSF	0.0174086	4393.18
			Pentraxin-3	0.0174107	5654.26
			Apolipoprotein A-I	0.0177999	2951.41
			Cripto-1	0.0179044	4180.86
			TIM-3	0.0184619	6075.46
			IP-10	0.0192765	5481.37
			IL-27	0.0197077	5029.26
			IL-4	0.0201061	3510.63
			uPAR	0.0203342	5698.28
			Fas Ligand	0.0207748	3642.49
			TARC	0.0211499	5802.49
			Dkk-1	0.021647	4207.64
			Thrombospondin-1	0.0234919	5077.55
			IL-1alpha	0.0236258	4951.13
			IL-1beta	0.0247476	5168.92
			LIF	0.028308	4370.36
			I-TAC	0.0284216	5494.62
			Angiopoietin-1	0.0298679	3532.11
			CD40 ligand	0.0319881	5000.7
			MIF	0.0322143	8527.53
			DPPIV	0.0322509	4249.34
			IL-11	0.0337994	5079.72
			Growth Hormone	0.0342583	3610
			GM-CSF	0.0344361	3571.48
			IL-5	0.0345553	3925.91
			ICAM-1	0.0385065	4421.31
			GRO-alpha	0.0388245	9310.69
			Chitinase 3-like 1	0.0393912	3362.24
			IFN-gamma	0.0402606	4627.31

## Sheet: Table S2
Table S2: Significantly upregulated cytokines in 24 h Epi- or NE-treated co-cultures (adjusted for treated monocultures).
Epi-24h	p value	Difference vs Control	NE-24h	p value	Difference vs Control
Chitinase 3-like 1	0.00136323	54290.2	MCP-3	0.00366543	36076.1
ENA-78	0.00405189	19291.4	MCP-1	0.0049289	34057.3
CD31	0.00568004	26346	MIP-3alpha	0.0059271	50443
GM-CSF	0.00577884	36536.6	CD31	0.00605857	20878.6
ICAM-1	0.00612882	1598.94	Chitinase 3-like 1	0.00677897	49706
Endoglin	0.00638121	3414.21	RANTES	0.0111522	30475.1
IL-3	0.00830546	3418.33	MMP-9	0.0130635	39315.3
MIP-3alpha	0.00986139	51940.7	MIP-1alpha/MIP-1beta	0.0140099	41104.9
Angiogenin	0.00990486	25398.4	uPAR	0.0141068	27121.1
VEGF	0.0100732	18083.1	GM-CSF	0.0141333	22057
MIP-1alpha/MIP-1beta	0.0106071	44361.4	ENA-78	0.0166251	17864.5
Osteopontin	0.0121133	21000	IL-8	0.0220176	13897.4
BAFF	0.0123354	1232.63	EMMPRIN	0.0250619	14364.4
FGF-7	0.0124021	1409.57	IFN-gamma	0.0309305	2355.84
IL-8	0.0131236	17404.7	IL-1ra	0.0335691	31355.2
IL-6	0.0134677	19706.2	MIF	0.0347505	12900.1
RANTES	0.0137011	38117.1	Osteopontin	0.041816	18091.8
IL-1ra	0.0140368	35265	Serpin E1	0.0434444	22292.5
MCP-1	0.0141237	30878.1	VEGF	0.0467986	15870.2
MIF	0.0203946	18104	Pentraxin-3	0.047966	6442.55
IL-11	0.0217938	1747.07
IL-18 Bpa	0.0222118	4465.79
MCP-3	0.0227959	39071.4
Fas Ligand	0.0233596	2091.24
IL-24	0.0241968	2662.21
uPAR	0.0242362	32682.8
MMP-9	0.0245447	46082.8
Resistin	0.0261664	3428.43
IL-5	0.0266043	1387.05
FGF-19	0.0312999	5367.74
C-Reactive Protein	0.033064	1785.02
Vitamin D BP	0.033278	1367.65
Angiopoietin-2	0.0339924	2879.7
IGFBP-2	0.0340071	1587.78
Cripto-1	0.03448	1442.47
EMMPRIN	0.0350692	23380.5
IL-10	0.0379111	1712.75
TfR	0.040065	1342.44
SDF-1alpha	0.0414753	3385.36
IL-17A	0.0439804	10205
Pentraxin-3	0.04682	8637.44
IFN-gamma	0.0476644	4701.45
FGF basic	0.0480157	2149.96
CD40 ligand	0.0483357	2618.3
IGFBP-3	0.0494052	1928.01

## Sheet: Table S3
Table S3: Significantly upregulated cytokines in 24 h Epi- or NE-treated ovarian cancer cell/macrophage co-cultures
Epi-24h	p value	Difference vs Control	NE-24h	p value	Difference vs Control
ENA-78	0.00602389	17220	PDGF-AA	0.00991334	20945
PDGF-AA	0.00840704	24033.8	ENA-78	0.0165177	18437.8
Angiogenin	0.00884307	26141.5	Lipocalin-2	0.0259379	19749.4
VEGF	0.0115343	16432.4	IL-5	0.0265549	1064.72
BAFF	0.0124649	1002.49	MIF	0.0289639	13478
GM-CSF	0.0140984	18970.4	MIP-3alpha	0.0314585	9522.1
IL-6	0.0189175	19125.8	CD40 ligand	0.0334299	1898.78
Angiopoietin-1	0.0275262	994.05	TfR	0.0338004	1310.93
TfR	0.0328723	1121.05	MCP-3	0.0436336	6786.28
Chitinase 3-like 1	0.0339845	8441.77	Angiogenin	0.0441771	11892.5
IL-5	0.034052	1120.62	GM-CSF	0.0451978	7942.19
MIF	0.036176	10993.1	BAFF	0.0457319	971.83
Lipocalin-2	0.0459746	14545.1
GDF-15	0.048171	26672.9
* Bold represents shared cytokines between treatment groups.

## Sheet: Table S4
Table S4: Top five gene ontology biological processes enriched from differentially regulated cytokines after adrenergic stimuli
Epi-24h
		GO term	Count	p value
Edges	42	GO:0001934; positive regulation of protein phosphorylation	10	4.14e-08
Nodes	14	GO:0008284; positive regulation of cell population proliferation	10	4.14e-08
Average node degree	6	GO:0010469; regulation of signaling receptor activity	9	4.14e-08
Clustering coefficient	0.786	GO:0042127; regulation of cell population proliferation	11	4.14e-08
PPI enrichment p-value	<1.0e-16	GO:0048584; positive regulation of response to stimulus	12	4.14e-08
NE-24h
		GO term
Edges	23	GO:0010469; regulation of signaling receptor activity	9	3.52e-09
Nodes	12	GO:0019221; cytokine-mediated signaling pathway	9	3.52e-09
Average node degree	3.83	GO:0071345; cellular response to cytokine stimulus	10	3.52e-09
Clustering coefficient	0.576	GO:0008284; positive regulation of cell population proliferation	9	2.88e-08
PPI enrichment p-value	<1.0e-16	GO:0006955; immune response	10	9.69e-08
Shared cytokines
		GO term	8	1.25e-07
Edges	13	GO:0008284; positive regulation of cell population proliferation	4	1.41e-06
Nodes	9	GO:0030890; positive regulation of B cell proliferation	7	4.15e-06
Average node degree	2.89	GO:0071345; cellular response to cytokine stimulus	6	5.62e-06
Clustering coefficient	0.489	GO:0010469; regulation of signaling receptor activity	6	1.05e-05
PPI enrichment p-value	1.33 e-09	GO:0019221; cytokine-mediated signaling pathway
* Edges: number of interactions, Nodes: number of proteins in the network, Node degree: average number of interactions, Clustering coefficient: the tendency of the network to form clusters, PPI enrichment p-value: statistical significance.
* GO: gene ontology

## Sheet: Table S5
Table S5: KEGG pathway analysis of enriched signaling networks from differentially regulated cytokines after adrenergic stimuli
Term	Description	Observed Gene Count	Background Gene Count	p value	Matching Proteins in Network
hsa04060	Cytokine-cytokine receptor interaction	5	263	2.57e-06	CSF2, CXCL5 ,IL5, PDGFA ,TNFSF13B
hsa04657	IL-17 signaling pathway	4	92	2.57e-06	CSF2, CXCL5, IL5, LCN2
hsa04640	Hematopoietic cell lineage	3	94	0.00011	CSF2, IL5, TFRC
hsa05323	Rheumatoid arthritis	3	84	0.00011	CSF2, CXCL5, TNFSF13B
hsa04630	Jak-STAT signaling pathway	3	160	0.00042	CSF2, IL5, PDGFA
hsa04672	Intestinal immune network for IgA production	2	44	0.0015	IL5, TNFSF13B
hsa04664	Fc epsilon RI signaling pathway	2	67	0.0029	CSF2, IL5
hsa04660	T cell receptor signaling pathway	2	99	0.0053	CSF2, IL5
hsa04668	TNF signaling pathway	2	108	0.0056	CSF2, CXCL5
hsa05202	Transcriptional misregulation in cancer	2	169	0.0121	CSF2, PDGFA
hsa05166	HTLV-I infection	2	250	0.0234	CSF2, PDGFA

## Sheet: Table S6
Table S6: Raw cytokine expression data for monoculture and co-cultures.
Cytokine	SKOV3 3h Control	SKOV3 3h Control	SKOV3 3h Epi	SKOV3 3h Epi	SKOV3 3h NE	SKOV3 3h NE	SKOV3 24h Control	SKOV3 24h Control	SKOV3 24h Epi	SKOV3 24h Epi	SKOV3 24h NE	SKOV3 24h NE	U937 3h Control	U937 3h Control	U937 3h Epi	U937 3h Epi	U937 3h NE	U937 3h NE	U937 24h Control	U937 24h Control	U937 24h Epi	U937 24h Epi	U937 24h NE	U937 24h NE	SKOV3ccU937 3h Control	SKOV3ccU937 3h Control	SKOV3ccU937 3h Epi	SKOV3ccU937 3h Epi	SKOV3ccU937 3h NE	SKOV3ccU937 3h NE	SKOV3ccU937 24h Control	SKOV3ccU937 24h Control	SKOV3ccU937 24h Epi	SKOV3ccU937 24h Epi	SKOV3ccU937 24h NE	SKOV3ccU937 24h NE
(A3-A4)(Adiponectin)	10979.4	9152.88	7898.36	7181.15	5702.34	5003.33	1504.93	1457.02	2212.81	2222.89	4510.44	4496.84	4673.49	3364.96	5045.19	4218.15	4506	3885.13	7493.7	5373.3	8854.06	6875.02	8003.74	6256.05	6311.71	4789.4	5725.51	4475.77	4960.67	4466.48	2244.6	1615.21	5364.45	4146.9	4636.58	3605.35
(A5-A6)(Apolipoprotein A-I)	8783.43	8761.55	6930.39	6929.19	5108.89	5020.93	1454.05	1310.05	2194.21	2141.12	4293.1	4373.83	4345.54	4305.41	4403.58	4849.13	3805.11	4090.51	11399.6	10309	9103.24	10399.7	8710.23	8176.74	6593.76	6299.35	6089.62	6108.8	5060.28	5173.23	2309.6	2855.45	5782.18	6683.12	5043.11	4865.19
(A7-A8)(Angiogenin)	9207.48	8994.51	7211.6	6857.68	5188.43	5035.58	1253.61	1237.92	3059.98	3499.25	4572.23	4599.76	7181.15	5681.4	9723.33	8172.26	11905.1	10469.8	27329.9	24430.4	26592.2	24044.5	21128.6	19840	7280.41	6922.65	10292.2	9798.12	7394.28	4384.18	2691.26	2381.83	28349.5	29006.5	13617.1	15241
(A9-A10)(Angiopoietin-1)	8433.46	8250.27	6961.33	6878.11	4753.14	4794.56	901.71	1018.87	1742.61	2180.55	4337.26	4647.55	4256.99	4008.8	4004.99	4285.37	4084.53	3679.69	4314.46	3377.48	3499.35	2579.41	3745.76	2729.52	3146.84	2641.44	2677.2	2376.05	2547.23	2181.4	2383.08	2297.08	3333.32	3334.94	3342.9	3679.97
(A11-A12)(Angiopoietin-2)	8435.33	8302.05	6929.12	6869.54	4731.04	4657.86	1155.02	1148.69	2025.19	2095.24	4978.43	4958.97	3914.62	4356.35	7540.52	7848.15	7158.81	7348.42	3501.68	3195.42	3018.06	2920.11	3710.86	2879.35	3995.24	4592.19	2818.89	2778.16	3041.53	2383.07	3703.98	3673.32	5089.78	4790.04	5835.21	5141.69
(A13-A14)(BAFF)	8487.24	8536.17	6893.6	6892.1	4518.32	4398.76	1044.55	1045.06	2082.57	2053.88	4753.95	4852.59	4335.39	4924.69	7107.18	7403.77	8864.83	9811.4	2748.93	2421.76	3713.15	3679.61	3293.2	3528.71	3421.01	3779.29	2011.29	2484.6	2062.13	2055.24	2302.91	2293.84	3319.96	3281.76	3200.42	3339.99
(A15-A16)(BDNF)	8569.87	8468.38	7035.48	7029.49	4561.42	4512.9	1226.12	1208.31	1991.91	2079.71	4851.67	5008.85	6375.96	6540.44	6952.02	6644.81	7191.76	6503.44	1832.53	2521.76	2418	3142.5	2801.66	3405.49	4009.66	4115.56	2846.17	2873.81	2444.68	3302.86	2603.31	2452.31	4694.12	4268.02	5230.43	4785.26
(A17-A18)(Complement Component C5/C5a)	8938.07	8778.69	6929.72	6944.19	4603.15	4585.05	1449.76	1475.7	2130.41	2096.83	4966.84	4869.26	3698.62	3776.56	3697.42	4044.57	3670.12	3580.21	2569.73	2637.52	3450.42	3586.34	4145.01	5032.8	3629.57	3561.17	3158.98	3464.84	2679.83	2620.83	1833.31	3090.92	3822.57	4836.64	2711.63	3713.61
(A19-A20)(CD14)	8797.99	8921.72	7076.12	7097.39	4683.63	4982.88	1459.52	1470.19	2069.17	2203.51	4989.42	4946.53	3194.82	3382.94	3462.07	3342.04	3247.51	3320.6	3932.52	3896.38	4934.64	4453.65	6771.48	6381.07	3483.47	3412.61	4042.57	3852.5	2761.33	2660.6	3428.32	3562.61	5365.87	6593.18	4316.69	4367.82
(A21-A22)(CD30)	9136.28	11248.1	7180.94	7577.67	4913.72	5223.02	1883.01	2345.21	2251.71	2506.68	5490.92	5878.21	4116.52	6648.68	4186.17	7238.92	3348.87	4246.63	3380.16	5125.28	3903.39	6396.05	4782.68	6740.38	4160.99	8161.05	3389.19	5248.78	1971.52	2906.44	4544.85	7935.5	6922.18	9303.3	4726.74	6026.29
(B3-B4)(CD40 ligand)	10211	8727.81	7266.36	7058.53	5533.81	5071.4	1746.52	1470.78	2248.25	2196.94	6399.03	6819.67	4553.54	5080.92	5672.43	6158.68	4212.92	5202.2	6618.44	6676.91	10235.2	10080.9	8150.21	7787.89	6032.84	5638.04	4751.72	4258.69	4459.4	4048.18	2505.98	2340.42	5038.42	4643.38	4266.24	4377.73
(B5-B6)(Chitinase 3-like 1)	8493.77	8460.46	7123.5	7190.8	4911.71	4743.29	1417.18	1009.61	2176.82	2167.45	4532.47	4618.8	46717.6	46538.1	50405.9	50248.4	47995.1	48205	59682	59706.1	60159.2	60986.7	58316.7	58121.7	55635.3	54961.2	54772.7	54457.3	53119.8	51416	47584.7	48456.4	56578.5	56346.2	53754.1	54809.1
(B7-B8)(Complement Factor D)	8492.64	8253.87	7039.95	6867.9	4907.53	4810.7	922.67	906.26	2141.94	2130.27	4619.95	4697.53	20767.8	16781	21642.8	18440.6	25775.3	19262.3	23296.3	17256.4	27201.5	21485.2	16791.3	13252.7	5298.88	4344.91	5165.33	3502.99	4950.83	3370.6	4042.92	3432.56	7472.39	5903.35	5034.98	4484.53
(B9-B10)(C-Reactive Protein)	8245.36	8313.19	6885.75	6846.62	4736.68	4389.72	925.85	1063.91	2012.26	2196.37	4703.55	4713.04	4523.8	4196.92	4822.51	4665.84	4461.28	4265.92	4929.38	3711.38	4748.67	3568.33	4515.37	3843.34	3493.66	2924.82	2504.33	2352.18	2260.7	2282.77	3083.43	2463.31	3877.67	3901.01	4608.74	4553.23
(B11-B12)(Cripto-1)	8215.33	8370.05	6892.01	6891.87	4378.28	4378.25	878.74	891.9	2037.22	2180.94	4948.75	5183.61	3257.16	3463.54	4118.06	3980.16	3576.31	3453.05	2611.14	2384.37	2116.45	1985.77	2682.54	2587.78	3113.49	3480.66	2453.48	2365.41	2000.17	1995.02	2612.31	3063.17	3582.4	3520.7	3212.92	3267.65
(B13-B14)(Cystatin C)	8409.49	8427.07	6903.09	6899.94	4410.91	4384.3	1094.58	1031.79	2193.1	2214.93	5434.9	5671.66	7462.36	9880.1	6076.14	6340.43	6542.97	6666	3321.95	2908.74	5201.96	5063.82	4320.26	3962.36	3748.47	4211.01	2379.7	2759.86	2005.8	2580.58	3115.33	3443.17	4292.12	3827.77	3627.41	3897.86
(B15-B16)(Dkk-1)	8456.72	8399.32	6817.58	6864.66	4378.3	4371.5	1006.94	1031.72	2202.54	2289.59	5369.56	5084.38	4404.51	4278.69	4324.89	3945.99	4269.03	3969.46	1833.48	2520.14	2393.57	3219.45	2821.23	3449.61	3449.97	3107.31	2783.63	2523.07	2409.14	2252.93	2404.83	2762.67	3472.77	3662.42	4187.65	3763.77
(B17-B18)(DPPIV)	8714.91	8728.73	6949.29	6974.29	4409.3	4420.39	1366.29	1474.81	2183.72	2407.31	5461.38	5878.4	3636.66	3403.73	3560.19	3692.37	3510.58	3340.95	2157.19	2164.55	2690.84	2863.67	3488.83	3530.69	3338.66	3343.69	3117.36	3521.72	2493.75	2346.63	2642.53	3404.64	3649.99	4104.29	3065.93	3998.51
(B19-B20)(EGF)	8815.57	8878.29	6862.66	7055.69	4587.58	4837.54	1406.98	1409.56	2005.49	2179.64	5632.23	5771.85	3616.33	3288.61	3636.45	3260.41	3340.92	3356	2914.99	3043.62	3316.05	3498.58	4468.16	4653.01	3526.02	3625.17	3519.36	3286.29	2364.99	2912.65	3819.67	3333.3	5438.52	6081.9	3382.89	3711.23
(B21-B22)(EMMPRIN)	12027.1	12444.7	10577.5	10839.9	5068.73	5296.19	5585.22	4444.93	3105.95	3797.06	6859.27	7726.1	7358.7	8160.35	8183.44	8861.32	7719	8160.86	16329.3	15710.9	19930.6	20897.9	20724.5	21252.6	5500.69	8407.24	5526.58	6815.26	4928.58	5240.24	9823.81	11924	25589.9	28074.1	22020.8	21293.4
(C3-C4)(ENA-78)	9339.17	8507.59	7115.82	7055.36	4683.56	4758.12	1474.7	1532.06	2200.02	2203.28	4862.57	4829.96	3284.19	3233.27	3209.2	3879.11	2632.28	3603.28	20934.2	22184.5	19691.6	20920.5	23292	26019.3	11129.7	12985.4	8190.66	10253.1	8827.93	7649.8	4165.82	4380.09	21370.2	21615.8	22244.4	23177.1
(C5-C6)(Endoglin)	8363.59	8222.47	7123.76	7005.2	4707.34	4701.94	1375.54	1343.12	2205.3	2184.91	4706.14	4736.06	9346.17	11454.6	13393.4	16286.6	15289.9	15507.9	8765.28	8079.29	14794.3	13847.3	8933.14	8004.23	8068.09	7437.21	4823.8	5079.21	5101.13	6252.22	4063.94	4640.56	5576.64	5641.98	5385.21	5083.84
(C7-C8)(Fas Ligand)	8494.51	8297.7	7080.42	7027.6	4782.29	4598.38	1224.09	1047.36	2142.43	2162.95	4857.78	4698.65	7502.99	4884.41	7981.56	4750.71	5306.01	3889.31	6340.79	5227.59	6719.9	5827.84	5563.14	4621.52	4459.55	4196.87	3806.86	3296.97	3532.6	3228.34	2886.6	2669.65	4320.01	4167.85	2880.84	2993.06
(C9-C10)(FGF basic)	8238.91	8250.22	7525.84	6820.77	4406.14	4392.18	1073.7	1126.94	2158.07	2186.08	4808.87	5009.77	4714.4	4997.19	5257.36	5259.46	4247.67	3748.96	5402.84	4766.16	6082.72	5027.88	5970.71	5247.26	3350.99	3399.12	3110.21	2503.75	2472.14	2123.56	3447.44	2946.05	4483.9	4160.18	3927.42	4451.2
(C11-C12)(FGF-7)	8204.14	8359.41	6892.99	6932.77	4389.46	4374.3	896.57	918.11	2159.29	2213.99	5484.01	5644.45	3198.34	3573.31	4170.79	3878.15	3546.4	3257.11	2718.78	2084.69	2257.75	2363.81	2995.54	2561.36	3166.38	3138.19	2425.23	2378.35	2142.87	2393.51	3057.35	3162.9	3593.72	3598.71	3418.81	3330.34
(C13-C14)(FGF-19)	8495.95	8316.65	6841.19	6799.96	4379.68	4397.62	905.23	896.61	2115.19	2120.25	5535.47	5560.21	14910.8	15198.7	13485.1	14009.2	12133.2	12871.5	15005.1	14479.2	21144.1	19161.8	17996.5	16202.3	5349.75	6347.49	4262.37	4380.4	3990.27	4939.7	4995.47	4282.56	7749.57	7221.35	4930.52	5098.95
(C15-C16)(Flt-3 Ligand)	8400.67	8196.82	6523.64	6678.5	4399.33	4386.72	913.06	1031.12	2197.01	2203.37	5510.87	5481.98	3836.22	3701.92	3709.54	3433.7	3573.94	3392.86	1913.57	2396.44	2569.29	3102.29	2854.59	3471.49	3750.34	3633.8	2731.23	2149.24	2173.85	2097.86	2692.65	3045.56	3261.48	2648.08	2721.07	2221.57
(C17-C18)(G-CSF)	8348.12	8749.4	6837.57	6810.6	4390.06	4508.44	1300.58	1424.54	2264.59	2536.45	5652.8	5858.69	3656.88	3331.79	3845.28	3583.57	3573.05	3434.07	2454.06	2602.3	3180.42	3357.84	3652.57	4017.75	3854.25	3795.88	3170.1	3561.73	2264.26	2057.5	2609.1	3445.16	3759.62	5517.15	3213.66	4319.31
(C19-C20)(GDF-15)	9310.73	9083.88	8706.23	8956.72	5748.28	5852.4	21143	20750.2	24558.1	24291.6	24921.9	25884.8	3480.94	3460.25	2945.72	2377.44	3480.08	3456.43	4895.69	6073.36	4307.2	5406.84	7101.41	7425.81	6844.77	6666.71	6067.02	7587.7	6675.07	7892.76	4094.06	3763.6	28586.4	32617.1	22179.3	27039.1
(C21-C22)(GM-CSF)	9154.19	8695.49	7199.79	7389.63	4652.57	4602.3	2568.76	2914.37	2719.72	3003.53	6399.84	6226.25	4196.69	4160.16	3485.29	3438.24	3615.78	3531.97	19022.5	20738.2	18413	17648.9	21032.9	21207.1	8344.28	9826.59	6705.17	7515.49	5616.39	5286.51	20133.4	20722.3	39098.5	39698.1	28852	27888
(D1-D2)(GRO-alpha)	31128	31828	26409.5	27347.3	28809.5	29267.5	19226.5	18372.3	22173.1	23317.2	27734.8	28485.3	3005.73	3482.61	3333.8	3474.37	3695.83	3074.92	7162.58	7188.33	7498.93	7863.28	6608.15	6858.11	30628.2	29709.4	32101.4	33656.9	30444.2	31399	21281.4	18269.6	34747.8	38827.1	34468	39157.7
(D3-D4)(Growth Hormone)	8712.57	8332.25	7111.84	7065.84	4718.63	4790.02	1506.15	1479.65	2445.78	2370.27	4908.9	5296.9	3276.03	3306.94	3207.5	3646.95	2946.09	3219.96	6511.4	6093.35	5954.38	5359.22	5616.07	5511.36	4639.1	4687.56	4289.02	4172.5	4023.08	3959.76	2366.19	2463.64	3880.27	3203.08	3428.59	3131.53
(D5-D6)(HGF)	8625.44	8756.72	7109.22	7166.28	4715.5	4760.62	1487.55	1540.87	2470.39	2432.57	5579	5749.45	3272.55	3286.65	3744.64	3696.46	2859.95	3148.09	5575.15	5733.01	6248.4	6315.12	5809.68	5949.87	5370.53	5050.98	3506.15	3924.84	4372.4	3660.14	3027.93	3106.37	3585.62	3890.14	3646.12	3867.53
(D7-D8)(ICAM-1)	8788.28	8664.78	7055.82	7182.38	4838.2	4883.16	1478.96	1301.56	2511.86	2490.05	5558.94	6064.21	5378.4	4958.52	5859.61	5431.11	5219.42	4701.78	5587.59	5017.16	6615	6152.15	6677.01	6179.63	4248.86	3992.92	3704.49	3209.77	3425.69	3164.42	3464.42	3305.74	4110.76	4089.03	4286.17	4024.87
(D9-D10)(IFN-gamma)	8454.2	8508.09	7110.55	7090.54	4771.41	4802.55	1935.11	1386.72	2544.42	2882.75	6391.58	6184.87	6940.69	7155.78	6354.42	6439.15	5125.13	5828.87	4647.09	3720.21	5666.84	5469.32	4980.1	4503.7	4546.81	3948.3	3865.75	3584.14	3740.03	3164.92	4906.84	4204.3	7724.47	7105.59	8693.45	8594.67
(D11-D12)(IGFBP-2)	8231.23	8205.13	6379.01	6396.12	4332.83	4226.88	1022.66	918.87	2289.39	2401.75	5715.95	5825.13	4523.5	4274.77	4307.02	3879.24	3729.28	3650.77	2750.55	2680.86	2693.56	2286.22	2755.73	2660.04	2773.11	2906.33	2530.19	2471.93	2242.36	2263.39	2947.18	3155	3997	3869.7	3587.31	4212.54
(D13-D14)(IGFBP-3)	8309.84	8189.59	6717.91	6652.23	4269.13	4082.8	1088.15	1072.5	4117.36	4062.02	7113.96	7201.04	4042.17	3975.42	3211.34	3913.13	3527.88	3361.41	2330.6	2411.06	2884	2638.11	3524.05	3443.23	3504.05	3904.54	2608.81	2895.84	1834.46	2321.86	3756.76	3495.02	6165.05	5870.35	4911.49	4471.11
(D15-D16)(IL-1alpha)	8852.27	8470.78	6854.79	6548.23	4159.5	3934.53	1280.14	1107.03	2346.98	2552.12	5982.54	6306.89	6625.58	6908.47	6280.82	6261.54	6349.33	6221.84	2586.12	3010.05	3091.59	3923.9	3511.91	4094.58	5230.91	4226.2	3399.68	3190.97	3144.49	2911.15	3448.63	3863.29	5642.85	4400.93	6498.08	5584.02
(D17-D18)(IL-1beta)	8207.52	8200.28	6455.52	6532.08	3788.89	4249.97	1029.96	1428.8	2586.39	2527.58	6372.87	6423.73	3484.97	3261.29	3305.73	3432.53	3313.04	3089.46	3368.89	4334.33	5455.42	8370.54	4815.46	5243.62	3591.13	3446.98	3237.62	3536.46	2209.63	2576.23	3538.91	5086.8	6522.34	13593	4833.04	5277.9
(D19-D20)(IL-1ra)	8283.28	8355.02	6834.75	6902.44	4378.32	4242.58	1486.69	1471.04	2529.89	2600.27	6676.1	6486.7	5323.57	4990.21	5790.88	5703.05	6446.41	6578.82	34715.3	34938.9	34738.2	37574.5	39058	38648	25059.5	23088.2	16743.4	18828.2	22071.3	22711.7	26003.8	27866.8	37053.2	38607	36284.4	39588.8
(D21-D22)(IL-2)	8184.58	8154.32	6821.57	6789.52	4131.27	4308.03	1467.94	1484.43	2630.17	2579.12	6593.75	6582.18	3071.37	3255.22	2941.79	2766.48	2727.36	2561.34	4328.05	3953.29	4477.72	3987.42	5919.9	5050.6	3430.51	2986.68	3436.96	3014.35	1957.87	2749.9	5575.07	5945.7	6256.96	6884.97	5056.49	4404.97
(D23-D24)(IL-3)	8193.26	8208.29	6856.25	6843.11	4146.35	4378.42	1461.14	1468.82	2571.54	2632.41	6577.43	6587.25	2704.67	2601.33	2456.52	2164.58	2248.67	1986.74	3331.81	3458.49	3220.31	3477.2	4595.31	4358.63	3061.11	3148.75	3457.14	3084.27	2398.26	2369.51	5747.89	4963.44	6052.9	5987.7	3792.61	3846.17
(E1-E2)(IL-4)	9063.43	9007.51	7245.4	7140.79	4786.9	4675.52	2063.46	2107.34	2594.87	2799.15	5704.75	5487.31	3137.18	3683.62	3976.52	3633.74	3899.6	3814.15	7826.57	8067	8458.92	8546.26	8477.11	7658.31	5675.72	5709.21	4895.2	4099.86	4021.48	4423.69	2961.07	2821.48	3353.08	4133.49	3611.69	3866.94
(E3-E4)(IL-5)	8585.65	8624.85	7145.33	7158.41	4767.37	4770.13	2049.57	1623.08	2588.38	2574.89	5767.32	5757.16	4430.08	3902.83	5123.83	5205.14	4749.06	4432.25	5973.83	5869.14	5945.39	5121.84	5923.08	5477.73	4939.87	4719.55	4104.18	3998.78	4097.95	3983.06	2831.29	2864.84	3911.08	4026.29	3871.64	3953.94
(E5-E6)(IL-6)	8748.33	9540.83	7162.75	7740.2	5031.14	5551.4	1903.37	2220.48	4225.79	4221.43	8403.69	8317.15	3929.35	4359.66	4749.38	5693.15	3624.13	4495.6	7144.93	7745.01	7648.77	11537.1	7445.64	8870.83	6255.83	7658.42	5983.76	6459.92	5179.15	6164.76	4417.58	5190.5	23512.8	24346.7	22864.4	26192.8
(E7-E8)(IL-8)	35259.5	34537.3	37612.4	38287	29513.5	29295.2	28394.1	27927.2	24610.7	24974.9	32279.2	33027.2	30288	31512.7	34143.9	34676.6	31094	30218.5	47023.7	44956.7	51317	49776.4	54681.8	51186.1	46643.2	44995.6	39078.9	39209.5	40504	39643	44506.9	43382.9	41888.3	42506.7	46852.8	46248.5
(E9-E10)(IL-10)	8131.9	8188.5	6755.49	6479.05	4519.13	4358.81	1238.27	1172.47	2467	2382.96	5595.06	5627.62	4220.47	4718.5	4467.63	4312.44	3948.91	4140.16	4576.21	3572.01	6363.43	4338.13	6433.09	4661.28	2662.17	2577.71	3320.16	2796.07	2684.56	2401.31	3806.28	3654.51	4044.66	4230.8	3062.21	3204.05
(E11-E12)(IL-11)	8216.91	8207.9	6302.33	6320.65	4266.21	4204.69	1156.67	1021.51	2309.36	2428.82	5907.46	6430.16	5151.02	5343.79	4835.49	4461.44	4503.25	4552.8	3054.65	3074.55	3940.54	3581.11	3744.66	3302.74	3079.91	3229.48	2637.65	2582.19	1899.67	1962.56	3346.88	3520.76	4112.67	4119.65	3414.38	3646.01
(E13-E14)(IL-12 p70)	8186.16	8212.36	6514.17	6225.84	4012.88	3815.46	1056.06	1036.5	2491.23	2471.25	6287.6	6553.33	4014.13	3961.4	3475.95	3617.6	3372.9	3358.18	2576.42	2431.22	3539.77	3095.19	3710.94	3527.87	2867.75	3837.21	2465.3	2865.42	2056.43	2242.43	3861.66	3558.39	3556.56	3032	3758.21	2688.4
(E15-E16)(IL-13)	8243.77	8231.84	5840.53	5977.96	3593.89	3564.34	911.52	887.79	2542.38	2588.9	6492.95	6586.46	3998.26	3856.01	3713.59	3546.54	3293.52	3465.89	1801.43	2677.04	2261.64	3498.31	2581.08	3520.65	3767.37	3058.22	2468.89	2829.51	2301.22	2363.23	3252.46	3768.72	3181.8	2256.44	2594.99	2034.09
(E17-E18)(IL-15)	8318.85	8210.3	6085.74	6065.16	3613.34	3846.27	1066.77	1348.46	2599.99	2565.18	6579.86	6587.78	3248.06	2989.25	3026.3	3120.95	3098.12	2939.71	2959.31	3168.63	3433.51	3847.38	4172.22	5319.07	3301.03	3413.19	3413.01	3274.24	2751.96	2789.44	3929.45	4656.14	3077.02	5129.72	3413.32	4025.32
(E19-E20)(IL-16)	8293.48	8160.21	6297.52	6435.74	3918.32	3936.18	1438.13	1464.61	2604.82	2583.69	6600.87	6610.65	3564.97	3110.4	3421.01	3418.67	2953.06	2869.75	3698.68	4108.21	5282.67	5373.31	6551.06	7544.67	4040.61	3699.56	3254.8	3661.71	2820.08	2708.38	5227.69	5914.92	6152.73	7760.29	4249.68	4768.83
(E21-E22)(IL-17A)	8335.14	8330.27	6830.62	6681.36	4090.45	3959.77	1599.93	1784.28	2626.47	2781.82	6962.64	6929.95	8885.11	8926.36	8008.31	7624.19	7484.22	7292.29	20917.7	22479.1	24385.2	20079.2	27649.8	25949.7	7610.39	6724.91	6525.52	6531.6	7147.85	6610.47	7573.38	8653.19	12207.3	13611	10041.1	8516.15
(E23-E24)(IL-18 BPa)	8155.74	8189.29	6687.81	6782.44	3927.37	4062.73	1532.02	1342.85	2727.53	2793.83	6747.67	6834.04	3940.2	3114.15	2915.2	2764.12	3024.63	2362.39	5159.71	4597.98	5079.01	4458.32	6188.57	5884.99	3636.36	3428.73	3522.1	3265.17	2838.37	2664.75	6680.12	6132.5	7378.78	7074.16	4809.69	5020.31
(F1-F2)(IL-19)	8587.86	8427.2	6901.72	6975.02	4448.57	4463.7	1964.74	1771.77	2639.48	2613.66	5791.13	5725.86	2879.75	2949.86	3501.22	2833.64	3140.94	3160.3	6995.55	6753.37	6749.02	6900.38	5552.39	6658.51	4961.1	5055.44	4455.34	3710.71	3862.1	4056.9	2168.61	2651.65	2164.74	2999.38	2282.64	3246.18
(F3-F4)(IL-22)	8416.92	8600.2	6961.94	7207.95	4501.41	4690.44	1474.36	1528.36	2592.94	2564.69	5914.85	5734.82	4410.29	4436.71	4372.68	5118.67	4283.71	4153.93	8514.32	8101.6	10213.8	11060.8	9179.02	8039.52	4346.24	4863.26	4462.27	4147.31	4277.65	3937.47	2986.77	2953.29	4166.34	4575.06	3355.51	3550.65
(F5-F6)(IL-23)	8715.97	8794.06	7030.33	6997.93	4908.02	4775.96	1693.62	1601.9	3352.91	3134.17	6410.14	6590.79	3153.31	3146.75	4228	4455.78	3104.69	3533.49	6002.59	6246.98	5635.61	5732.03	5425	5665.8	4282.82	4991.78	3759.46	4103.42	4001.43	3783.75	3012.21	3572.03	3505.65	4032.85	3571.92	4264.71
(F7-F8)(IL-24)	8765.74	8525.66	7311.88	7389.53	4847.81	4563.74	1452.54	1541.34	2633.74	2574.7	6598.04	6598.07	5290.61	5095.4	6153.58	6766.34	5650.2	5473.85	8300.09	6952.14	9172.57	8618.73	10840.2	10639.6	6899.43	5311	5938.48	4982.54	4519.8	4065.26	5612.73	5427.25	5169.59	5363.26	5442.48	4847.98
(F9-F10)(IL-27)	8730.05	8709.57	7364.95	7067.57	4692.67	4680.71	1296.73	1250.7	2503.06	2457.08	6457.01	6148.95	4864.26	5365.53	4917.57	5025.26	4559.11	4144.83	4352.98	3756.59	6337.53	4997.52	6241.64	5430.73	3310.37	3131.85	3549.83	3200.54	3185.53	3261.34	4298.6	3924.82	4880.57	5317.65	4197.11	4154.5
(F11-F12)(IL-31)	8144.87	8194.45	6183.36	6106.13	4203.55	3812.9	1079.18	1282	2440.45	2438.25	6523.95	6609.92	4533.09	4387.6	4067.2	4069.19	3631.78	3458.74	2415.57	2186.81	2845.89	2488.91	2256.65	2519.6	2812.22	3137.6	2761.41	2380.73	2341.02	2340.52	3523.1	3918.92	4106.31	3845.13	3084.53	3345.85
(F13-F14)(IL-32)	8646.94	8287.99	6834.9	6431.62	4314.69	4414.8	1369.23	1120.58	3107.55	2979.86	6762.94	6647.63	4674.57	4617.51	3810.24	4542.99	3925.61	4131.99	2800.77	2576.12	3203.68	3009.78	2810.5	2954.51	2862.74	3650.54	2183.96	2615.6	2658.74	2842.62	4580.8	3903.93	3668.32	3188.17	3810.88	3451.94
(F15-F16)(IL-33)	7822.85	8209.12	5915.82	5869.64	3571.23	3615.48	1022.68	1030.85	2527.44	2583.1	6556.38	6576.84	4033.49	4047.67	3888.01	3843.82	3646.9	4016.75	2063.52	2403.36	2239.57	3609.43	2723.91	3551.57	3694.69	3179.71	2769.52	2863.68	2606.49	2853.7	3128.74	3732.94	2493.23	2006.54	2797.06	2329.3
(F17-F18)(IL-34)	8259.2	8171.06	6009.49	5976.98	3602.79	3594.52	1186.61	1369.93	2585.51	2658.06	6592.96	6618.76	3197.71	3222.61	3054.28	2969.16	3246.63	2578.86	3196.39	3673.67	3640.21	4470.28	4898.05	5784.11	3990.19	4000.7	3802.82	3553.87	3158.69	2973.35	4183.51	4888.79	3575.1	4993.36	3739.97	5135.31
(F19-F20)(IP-10)	8211.6	8272.17	6005.37	5991.42	3813.96	3626.6	1436.74	1434.52	2916.6	2901.37	6750.98	7083.02	3136.71	2820.11	2960.23	2844.3	2884.92	2773.79	7061.4	8027.69	8920.41	8841.01	11676.6	10129.9	3925.53	4324.57	4734.29	4157.16	3632.11	3709.9	5399.1	4899.58	8109.77	9038.86	6841.42	7531.65
(F21-F22)(I-TAC)	8156.9	8192.32	6220.08	6494	3903.72	3644.65	1349.77	1834.33	2839.51	3029.29	7047.24	7126.11	3602.63	3634.6	3381.64	3137.26	3035.75	3025.01	4459.62	4481.21	5208.21	4947.02	6126.92	5527.18	3144.07	3477.24	3445.74	3296.14	2847.21	3102.48	6026.2	6043.17	5685.34	6995.41	4794.52	4303.64
(F23-F24)(Kallikrein 3)	8170.8	8189.12	6794.69	6651.42	4014.69	4023.61	2164.69	2144.16	3455.94	3233.37	7224.04	7213.84	6262.69	5875.45	4993.89	5492.32	5625.25	5284.94	4817.55	4147.38	4582.76	4161.91	5762.82	5337.21	4438.14	4312.78	4313.51	4029.53	3753.74	3100.38	6893.96	6978.49	9180.04	8256.81	5815.57	5970.1
(G1-G2)(Leptin)	8533.52	8772.64	6840.42	6807.8	4368	4408.85	2192.51	2179.97	2764.9	2706.51	6059.02	6212.33	3237.88	3341.35	3609.7	2961.93	2769.55	2900.77	6890.35	6924.42	6846.92	6677.22	5388.27	5850.26	5078.24	4809.91	4388.96	3948.7	4230.93	3993.73	2211.42	2384.85	1963.85	3152.73	1785.82	2663.8
(G3-G4)(LIF)	8675.38	8811.27	6875.54	6763.06	4514.82	4741.08	2049.27	1868.37	2730.71	2815.52	6157.04	6501.33	3342.83	3402.71	2949.34	3471.2	2688.22	2836.99	6729.77	6135.9	7195.31	6442.91	5891.37	6099.17	4216.76	4474.8	3990.66	3788.67	3996.62	4010.23	2680.6	3229.63	4276.75	4572.24	2788.14	3271.96
(G5-G6)(Lipocalin-2)	22814	23122.5	27233	26949.8	12428.8	11815.3	20343.5	20976.4	13989.1	15405.7	24945.7	26824.2	4572.98	5474.63	5744.81	6363.01	4456.85	5481.48	5827.47	6874.37	6231.09	7620.51	5702.59	6452.49	20158.7	22077.2	10199	9578.75	13649.9	13474.2	5090.54	6663.08	19722.6	21121.2	25453.1	25799.3
(G7-G8)(MCP-1)	8239.57	8185.23	6488.01	6689.27	4269.43	4149.76	1280.45	1231.99	2665.59	2726.77	6530.33	6817.96	39063.7	39883.4	42481.8	42804.5	39977.5	39560.3	46672.6	46957	54350.3	52797.2	56033.6	53673.6	42292.2	40916.8	35728.4	34976.4	39341.4	39244.4	39852	40597.2	32889.8	34258.7	40952.4	40510.4
(G9-G10)(MCP-3)	8189.14	8214.25	6909.38	6661.81	4154.96	3996.87	1374.09	1412.74	2526.24	2823.21	6595.38	6662.77	20177	20558.8	18175.8	19049.9	20661.5	20048.8	45443.8	42554.6	51054.7	49767.8	48529.5	48578.6	40140.3	38601.9	36003.7	35432.7	36804.6	37322.6	36337.3	35500.6	43137.9	40354.4	42500.2	42910.2
(G11-G12)(M-CSF)	8069.49	8085.95	6313.4	6566.16	3591.73	3880.27	1450.55	1553.91	2763.25	3174.04	6751.6	7006.47	4950.82	4682.73	4869.69	4829.24	4483.27	3931.88	2956.36	2627.21	3400.41	2825.37	3854.49	2936.08	4523.04	4188.51	3824.43	3337.55	3494.11	3333.56	4920.91	4762.86	7058.77	6584.37	6207.31	5759.01
(G13-G14)(MIF)	18110.4	17377.5	19901.7	19577.1	10889.3	10211.8	9569.35	9425.4	10417.2	10255.1	18450.7	17599.1	31080.2	31450.9	31553.9	32523.9	33336.8	33080	22065.9	19202.5	28415.7	26652	25332.8	25835.2	19691.5	21921.2	21651.2	22516.3	19716.3	20528.4	17694	17199.9	29014.6	27865.6	31486.7	30363.3
(G15-G16)(MIG)	7312.78	8018.29	5988.6	5879.63	3003.94	3583.59	1187.29	1091.93	2769.33	2733.68	6803.15	7052.42	4680.1	4198.74	4728.21	4140.98	4628.39	4481.71	2849.63	3216.94	3071.2	3444.9	3311.95	3941.85	4134.46	3480.82	3084.71	3156.43	2591.08	2902.12	3941.74	3904.68	3218.08	2252.47	3528.75	3114.76
(G17-G18)(MIP-1alpha/MIP-1beta)	8052.48	8169.12	5993.14	5977.62	3646.01	3782.44	1335.39	1454.63	2801.31	2850.61	7016.64	7107.87	4123.83	4362.44	3683.24	3268.24	3603.75	3501.25	47162.1	48459.4	51174	54185.5	50047.4	52260	45816.9	48700.1	45866.8	43774.4	45286.2	46147.1	43682.2	45239.2	46448.6	47926.1	47263.6	49070.7
(G19-G20)(MIP-3alpha)	8243.69	8133.74	6485.23	6224.6	3600.56	3754.5	1474.02	1403.22	3465.61	3568.67	7178.44	7188.38	4817.02	4479.75	3062.35	4109.46	3838.36	3833.47	57384.9	56179.2	60899.2	59080.6	59112.1	58664.6	54927.3	53917.1	51002.8	50759.5	48472.4	50192.8	48139.2	48069.5	54654.9	56260.8	57156.8	58096.1
(G21-G22)(MIP-3beta)	8179.97	8158.93	5671.26	5919.86	3589.02	3629.21	1250.37	1423.22	3486.82	3448.03	7181.35	7249.11	3544.82	3872.09	3651.18	3985.56	3190.93	3043.3	4502.85	5726.74	5374.8	5339.23	6242.73	5959.86	3348.41	4229.92	3228.67	3706.14	3065.21	3384.67	6508.44	6985.28	6734.06	7993.7	5395.03	4918.65
(G23-G24)(MMP-9)	8193.5	8140.15	5814.94	5952.23	3615.65	3584.85	1408.02	1384.81	3604.2	3588.84	7142.68	7426.1	24941	24962.5	25349	25508.1	26227.4	26368.7	48101	46986.4	49262.7	49031.1	49827.5	49823.6	45621.7	45528.5	40073.6	38054.7	40335.5	38607.5	43579.9	41553.5	51456.9	47901.7	47394	45805.3
(H1-H2)(Myeloperoxidase)	8796.64	8942.75	7124.75	6997.75	4512.67	4672.86	2479.16	3277.46	4049.7	4437.24	6546.25	7048.73	3643.02	4466.98	4045.08	4338.76	3317.04	3711.74	7308.91	9226.99	8151.36	9657.68	7726	9987.36	5572.53	6080.88	4677.19	5234.54	4297.25	4966.81	3230.15	4560.47	3640.81	6276.26	2858.21	4670.7
(H3-H4)(Osteopontin)	16648.3	16183	20447.5	19563.8	13515	12865.8	26386.3	26333.9	31873.2	32672.4	33799.3	32072.2	28517.1	28763.4	27746.1	29490.5	28540.5	30685	57638	55914	56784.6	56555.2	55019.6	53897.9	53867.5	56344.5	49780.5	48690.1	46696.8	47791.6	48324.2	47150.7	53273.2	53272.3	50208.7	51846.4
(H5-H6)(PDGF-AA)	16075.9	18422.9	20306.5	20897.8	11009.3	11798.7	25653.1	26494.5	26286.9	26801.9	28047.5	29503.5	3560.84	4004.28	4119.44	4128.95	3648.41	3688.28	6708.17	6538.66	8379.26	7612.55	9436.34	7917.15	13484.7	14802.5	11560.5	11072.7	9960.64	10469.8	4690.18	5266.04	28878.3	29145.5	25769.8	26076.3
(H7-H8)(PDGF-AB/BB)	8086.41	8202.39	6495.25	6514.68	3570.38	3585.08	1223.34	1255.12	3542.65	3604.04	7003.99	7127.54	3367.98	3859.67	3202.49	3230.48	3134.34	3279.92	5168.59	4387.29	5449.92	4932.22	5887.87	5448.26	3920.62	3902.99	4017.11	3658.6	3740.74	3351.1	3528.67	3457.74	4410.16	4050.2	3543.47	3147.32
(H9-H10)(Pentraxin-3)	8825.59	8859.59	8301.13	7896.9	4963.61	5045.73	2766.83	2563.42	4651.64	4211.16	8435.92	8202.85	8758.63	9342.14	8576.54	9021.38	8383.85	8414.59	7493.26	6981.27	12124.3	12008.8	10759.1	9337.42	6455.44	6609.2	7047.67	7072.65	6229.2	6118.38	9842.54	7477.12	13665.9	12471.8	15234.1	14289.8
(H11-H12)(PF4)	7266.48	7298	5950.28	5890.84	3506.91	3364.61	1195.83	1307.86	3556.49	3522.99	7108.32	7154.29	5232.14	4806.97	4760.5	4434.42	3961.5	3846.24	2054.86	2476.94	2435.14	2386.63	1942.54	2007.55	2767.39	3289.1	2721.83	2470.69	3020.69	2668.32	3444.48	3775.23	3865.73	3705.77	3306.37	3307.97
(H13-H14)(RAGE)	7305.05	7254.58	5964.05	5851.05	3087.76	3364.38	1347.57	1353.44	3574.27	3567.4	7137.97	7203.12	4148.52	4582.65	3632.43	4570.73	3702.15	3413.51	3335.18	4626.34	2719.42	3123.02	2650.89	3477.59	2905.62	4099.93	1963.21	2990.06	2532.66	2926.41	3714.78	4575.23	3328.19	3205.97	3117.39	3109.2
(H15-H16)(RANTES)	7483.88	7622.34	5620.87	5357.36	3079.28	2890.4	1287.57	1330.24	3573.38	3480.71	7257.43	7322.54	37376.6	36499.1	36037.8	36128.9	31548.1	34547.2	43862.4	48206.9	44143.2	48232.8	44535.2	46580.1	40922.3	40231.9	40151.5	40388.9	35815.2	37484.5	36592	34545.3	42463.3	40825	38298	37232.1
(H17-H18)(RBP-4)	8068.38	8223.75	5816.76	5978.87	3237.66	3615.9	1375.58	1453.22	3574.9	3554.26	7493.61	7730.56	3985.28	3947.32	3528.36	3424.41	3602.56	3037.08	4086.53	4743.37	3649.8	4671.72	4409.01	5104.09	3840.27	3949.89	3451.79	3496.52	2847.97	3118.37	4448.96	5814.5	4556.39	5351.85	3685.1	4532.2
(H19-H20)(Relaxin-2)	8451.42	8403.24	6687.88	6555.57	3950.78	4561.22	1720.98	1690.09	4054.59	3995.95	7922.59	7907.46	4261.96	3974.87	3749.88	3654.6	3391.17	3541.84	4436.08	4441.5	5110.12	5086.46	6148.14	5927.06	3520.54	3978.81	3759.39	4040.11	3567.78	3401.17	5937.6	6549.26	6089.48	7079.37	4849.71	5074.89
(H21-H22)(Resistin)	8197.33	8168.04	6339.62	6025.24	3904.79	3782.09	1776.41	1676.81	4160.64	4130.93	8035.19	7933.71	5439.78	5840.78	4817.7	5093.95	4633.09	4774.49	6491.58	6652.05	7683.47	7159	7776.61	7349.65	4374.44	4470.82	4935.87	4122.59	3848.47	4110.5	7129.79	7488.57	7434	7714.42	6198.24	5493.96
(H23-H24)(SDF-1alpha)	8094.32	7380.03	6034.52	5756.66	3511.01	3585.04	1750.3	1820.12	4301.53	4364.78	7974.56	7945.23	7642.15	6840.76	7297.54	6741.23	6286.63	5834.61	7312.97	6226.4	9254.51	8528.08	8689.93	7488.33	4654.76	4287.98	3918.5	3547.12	3973.77	3768.92	7026	6232.54	7937.1	7499.92	5906.53	5363.12
(I1-I2)(Serpin E1)	24400.8	24077	26127.3	26902.4	15498.6	16394.5	29118.1	30669	31526.4	33730.2	32567.6	32864.8	28830.6	28304.2	25946.2	26769.4	25227.6	26301.3	60477.5	61145.8	61393.4	62221.5	60607.5	60791.8	48498	51001.1	42837.6	42957.7	42378.3	43403.3	51270.4	53099.3	55464.9	60370.1	53492.3	56525.1
(I3-I4)(SHBG)	8674.5	8204.36	9323.15	11001	4128.32	3975.47	2419.98	2261.6	4467.93	4260.74	7367.59	7446.62	6577.6	5109.59	6285.19	4916.05	5719.01	4787.5	12104.2	9941.87	14758.3	9380.14	16024.8	10539.3	6769.28	6593.09	6359.43	5270.43	6065.62	5472.86	6529.25	4729.63	8813.73	5828.39	8603.46	7355.38
(I5-I6)(ST2)	7977.92	7995.07	6667.04	6483.42	3950.26	3661.68	2187.95	2046.2	3634.96	3948.38	7150.42	7215.36	3261.13	3877.85	3501.63	3682.27	3206.48	3383.26	5445.73	5426.14	6010.24	5299.95	5476.23	5327.63	4895.62	3915.52	4174.79	4293.82	4272.74	4507.8	3007.39	3341.57	3996.81	4316.27	3455.93	3369.79
(I7-I8)(TARC)	7667.35	7787.65	6210.64	6316.86	3856.45	4054.32	1605.74	1220.57	3559.84	3570.12	7205.69	7225.6	4339.3	4729.07	4185.46	4211.63	3886.64	4251.75	5174.68	4172.55	5737.27	5431.21	5869.52	5168.02	4206.99	4011.48	3494.63	3724.33	3913.02	3126.61	3405.71	3159.18	4193.35	4057.22	3400.67	3476.98
(I9-I10)(TFF3)	7332.32	7247.84	6123.49	5985.63	3597.57	3353.4	1245.34	1234.2	3575.95	3642.96	7152.41	7199.25	4312.03	4684.02	3398.37	3832.68	3833.86	3099.01	3363.4	2883.43	3471.93	3042.14	3848.34	2822.35	3002.82	2670.14	2873.63	2563.09	3227.49	2814.99	3273.78	3481.54	3254.16	3575.75	2969.89	3408.81
(I11-I12)(TfR)	7297.06	7260.03	5821.7	5665.16	3023.79	2758.57	1336.58	1227.84	3557.66	3726.14	7581.25	7390.43	5907.29	5658.56	5598.36	5352.98	4049.1	3895.92	2311.07	2330.97	3269.72	3110.62	2726.47	2545.36	3220.93	3278.75	3040.05	2965.32	3103.53	2717.83	3805.88	3920.71	4992.11	4976.58	5213.69	5134.77
(I13-I14)(TGF-alpha)	7324.41	7315.86	5538.43	5854.87	2657.14	2977.93	1256.67	1244.9	3542.83	4279.01	7478.39	7820.54	4031.16	4484.84	3748.41	4191.54	3283.01	3127.63	3955.91	3776.41	3765.56	3533.64	2722.09	3777.66	2992.47	3996.32	2247.17	2735.28	2680.33	2580.39	3914.43	4290.94	4036	3549.05	4349.06	3817.93
(I15-I16)(Thrombospondin-1)	14722	13441.1	11355.6	11056.9	8327.07	8300.57	6777.1	7142.76	11027.2	10494	11996.1	12078.9	4111.03	4121.73	4204.7	4158.06	3761.75	4012.02	4311.92	4539.89	4434.18	4779.58	6421.94	6996.21	9406.04	9530.51	9302.57	10264.5	7639.08	7790.72	9926.38	8675.38	15495.2	16575.5	12394	10567.2
(I17-I18)(TNF-alpha)	7293.08	7900.3	5234.16	5594.02	2638.86	3409.26	1320.36	1416.46	3602.7	3758.44	7937.32	8009.01	3754.64	3731.62	3323.37	3991.28	3116.18	3247.73	3743.86	4476.59	3802.73	4586.13	3594.61	4937.13	3640.15	3569.24	3339.07	3418.99	2628.72	2982.53	4236.79	5716.89	4268.21	4724.25	3690.95	4381.08
(I19-I20)(uPAR)	8087.21	8040.64	5692.44	6965.1	4253.38	4209.12	2577.52	2213.86	4896.81	5148	8084.62	8103.33	34614.6	34692.2	33768.7	33690.8	33487.9	33174.7	36487.7	35853	40878.2	40074.1	39214.3	39056.3	30030.1	30877.9	30448.4	31972	31807.8	31625.3	33235.5	35097	36466.7	38943.7	34614.1	35816.1
(I21-I22)(VEGF)	9278.76	8827.77	8232.41	9350.42	4365.13	4866.56	19665.1	19319.8	25682.2	25949.4	24236.2	25034.9	4568.35	4313.37	3998.23	3641.35	3506.04	3454.19	43451.2	42427.8	48078.6	47141.9	45588.1	44025.4	18692	18685.7	22342.2	21672.1	21278.6	18254.8	27309.6	27623.4	43645.8	44152	41604.2	39407.4
(J5-J6)(Vitamin D BP)	7268.03	7317.3	6122.95	6045.96	3594.93	3502.92	1915.16	2006.98	3573.04	3558.97	7408.59	7328.88	6394.1	6486.43	6110.12	6047.92	5982.97	5642.3	6021.31	6890.77	6423.94	6221.76	6458.48	6428.62	4921.88	4765.36	4729.54	4888.22	4995.06	4796.97	4321.97	4720.73	5004.87	4862.45	5538.36	6354.6
(J7-J8)(CD31)	7262.73	7247.14	5582.76	5508.92	3505.12	3101.76	1225.06	1224.88	3665.24	3600.07	7136.78	7194.78	3302.55	3478.18	3099.77	2952.45	2701.09	3144.11	41758.3	40602.5	39389.8	39363.5	44549.4	42058.5	19669.2	18172	15743.6	15613.1	19387.4	18367.1	26461	25456.5	30211.5	29745.9	27847.8	28240.9
(J9-J10)(TIM-3)	7149.88	6955.66	5308.99	5021.86	2793.27	2639.16	1288.09	1231.49	3748.43	3639.48	7161.3	7509.2	3916.42	3953.91	2916.06	3078.36	3122.64	3235.48	3596.36	2688.05	3987.15	3163.24	4335.53	3205.76	2823.14	2376.78	2942.4	2606.22	2758.49	2386.92	3399.72	3303.8	3716.78	4036.57	3549.33	3536.48
(J11-J12)(VCAM-1)	7065.85	7015.46	5051.03	5082.57	2595.29	2584.13	1268.6	1231.22	3750.77	3780.49	7939.12	7885.73	3757.24	3532.14	3177.74	2909.26	2894.14	2848.21	2220.71	1977.82	2537.13	2280.44	2425.38	2547.45	2384.26	2823.32	2692.19	2512.04	2640.54	2425.38	2985.46	3746.57	3686.45	3357.45	3244.44	3420.9
* Columns indicate cell lines, timepoint, and treatment conditions. Monoculture conditions are found in columns B-Y. Co-culture conditions are found in columns Z-AK.
* Each cytokine/chemokine is accompanied by localization on the Proteome Profiler Human XL Cytokine Array membranes (ARY022B, R&D Systems)
* Measurements represent mean pixel intensity (arbitrary units) measured by Quick Spots Tool in Western Vision HLIImage++ Array Analysis Software (version 22.0)
